# Supplementary material for: Personalized visual encoding model construction with small data
Source: Commun Biol. 2022 Dec 17;5:1382. doi: 10.1038/s42003-022-04347-z (PMC9759560; doi:10.1038/s42003-022-04347-z)
Supplement: Supplementary file 4 — Supplementary Data 1 [file 42003_2022_4347_MOESM4_ESM.csv]

FFA1: nsd_ffa
	individual	individual	individual	individual	individual	individual	individual	individual	ensemble	ensemble	ensemble	ensemble	ensemble	ensemble	ensemble	ensemble	finetune	finetune	finetune	finetune	finetune	finetune	finetune	finetune
10	-0.03254723416992	-0.01887657435111	0.18801616883387	-0.08410460203835	-0.03628716505402	0.31770275997431	0.04697242356871	0.02666676505161	0.41807824212665	0.28682277364043	0.43591900878841	-0.07726178329547	0.00808287875521	0.54776665160124	0.09751160575213	0.10424514706951	0.34315241397946	0.15088181643874	0.21357091408486	0.06863659170799	0.18737016790408	0.40324930458848	0.11583326289221	0.13257658656368
50	0.19747609358179	0.00564636937600	0.16194842099842	0.20615269437926	0.25751573886811	0.53484495861415	0.19274034718964	0.28380151558131	0.55840897752818	0.31631198486105	0.53090512265497	0.32579720269720	0.48627036867059	0.57161709259722	0.20906180350925	0.31853030865572	0.31983588819101	0.19021479532154	0.34373563133827	0.31798095446616	0.47265047057319	0.56673934070061	0.17321666538791	0.34654800360527
100	0.07356556639389	0.20350419087054	0.16648028350775	0.17778736715643	0.25600980206177	0.31968052623071	0.29599355322761	0.26726748874188	0.53144561150013	0.45890384626179	0.48486561222053	0.46200337099139	0.57253397787192	0.61825742754449	0.39391115205357	0.35570823690466	0.31087091956956	0.25627350147737	0.38467291523788	0.38487600296022	0.43708164336237	0.54982850149276	0.24987244613428	0.33048770489293
200	0.36005572002837	0.39046965703839	0.24066880225541	0.13228385427100	0.42026114433296	0.59411020509851	0.32423772086494	0.28077671594180	0.56803903716817	0.46335392364120	0.55319086452561	0.50477262465786	0.58508962519646	0.62839358438179	0.39711854947748	0.43417306993525	0.45745300369900	0.40392240777980	0.48221916513977	0.40047477149253	0.52305663684917	0.57686356419863	0.37910036177561	0.38347738038950
300	0.30218404315383	0.14005920345623	0.13823867840404	0.32481000702532	0.53723902711636	0.61436316831686	0.22767040425849	0.32318196051258	0.58107947617319	0.48194111670717	0.55512488869042	0.51261219350787	0.60191578157764	0.63487087741218	0.39217909290419	0.43693988922470	0.48969216382789	0.45632089289298	0.48315231280667	0.46424890516009	0.53286848241943	0.62940900400418	0.38945003568764	0.41827309513248
400	0.36158267486506	0.27835739617318	0.45930343857850	0.44685518156549	0.53408038507254	0.60685391372755	0.26896569745685	0.37966318996480	0.58313494503340	0.49687447719161	0.56163895663911	0.53516803647254	0.60243610979090	0.65030550752995	0.41067945630545	0.43579484142295	0.50630812699495	0.41661457065060	0.50658237082045	0.42988423134788	0.56345588842518	0.63873711695370	0.41938086065069	0.38407445144372
500	0.42806489182233	0.38516376009903	0.39969233218718	0.47572694312826	0.51987101707389	0.61226449027743	0.37314163092407	0.32048937867555	0.58603948828984	0.49619953277666	0.55995146104699	0.53939102221147	0.59707006349457	0.65395916279796	0.41183339720306	0.43996778446060	0.47721748755077	0.46233994370448	0.47316771534734	0.47179922468435	0.54630739213646	0.65125412680128	0.39808564828439	0.38082366766292
600	0.41178766295834	0.33569159299570	0.48827219266893	0.42389740449053	0.48278617584148	0.63658220303437	0.28801070489240	0.32109540459887	0.58800330943301	0.50222726346177	0.56680166360991	0.54010765896709	0.59757459553747	0.65256665919950	0.40662144275666	0.43803224951754	0.48442270339481	0.47709547075071	0.52049824738536	0.50802618156558	0.56942522677073	0.65345607097437	0.40075727930576	0.40498083623261
700	0.41599007134602	0.41977700284113	0.45764027051749	0.34385824725374	0.57382679146916	0.59612377913552	0.36383451028772	0.39917265779048	0.58783598071549	0.50154444390651	0.56257467523948	0.54059129257743	0.60299293165138	0.65466280138703	0.41175272401955	0.44141769608295	0.53667863962494	0.45052564044783	0.52781062897496	0.50489706875352	0.57914116001065	0.65390214520698	0.39496707925116	0.41894058788212
800	0.46609865870496	0.41416863968051	0.46161301359354	0.32279619171665	0.53684915726997	0.64051026987452	0.33576594493825	0.31439146959816	0.58909183728259	0.50496640788008	0.56658810161731	0.53637030259755	0.60471242479376	0.65279134012980	0.41203856112389	0.43795542852397	0.52079501099574	0.45377671974816	0.55002849737758	0.47473876465859	0.57235904142165	0.64667533335714	0.40103587480159	0.37900186855220
21000																									0.52974308659865	0.58103294406054	0.53806100577624	0.52774153739623	0.56947384633041	0.67574701386726	0.39174162792249	0.43676388160725
-50																																	0.57908949308450	0.51016211658457	0.57481867283300	0.54170585325871	0.60638845671377	0.64915992753293	0.43384218973775	0.43151714557729
EBA: Table 1
	individual	individual	individual	individual	individual	individual	individual	individual	ensemble	ensemble	ensemble	ensemble	ensemble	ensemble	ensemble	ensemble	finetune	finetune	finetune	finetune	finetune	finetune	finetune	finetune
10	0.19038881426772	-0.01683033672328	0.02010714868157	0.21361868177728	-0.01191551242241	0.09106342224265	0.26231340030128	0.07511823849853	0.43514670234440	0.47735704626510	0.05049319724267	0.32973331769930	0.00502120418794	0.39971843921694	0.18177190235770	-0.04534719211390	0.12413201822347	0.04686788169155	0.05751304403648	-0.02726663203974	-0.08233112010381	0.05172626614382	0.02663474650691	0.00400974325157
50	0.42448464182688	0.05003128254930	0.15527647400069	0.29399851685499	0.12026287125248	0.02078009263922	0.14567517996121	-0.00188682667561	0.43313902288661	0.42379751214688	0.47073135467343	0.41205447636107	0.39975486627070	0.42567944983611	0.35861457308991	0.19036333582416	0.37812984389040	0.17396635247602	0.27825474640837	0.36892588906566	0.20888726655378	0.25401485479306	0.25190151840456	0.18939454275334
100	0.33931634383509	0.12626355327230	0.06497290160291	0.26448947811523	0.22593862623270	0.21070485502440	0.04724774894644	0.19547321345987	0.49494142262105	0.49339852455060	0.50222291550191	0.47324428446459	0.42023744711653	0.46113580629387	0.38629579858913	0.29578656693245	0.41021722265780	0.35687565507347	0.32264470028470	0.27695942019470	0.13835629603777	0.37430122031700	0.31980815888755	0.19943021512855
200	0.39557201006158	0.30845557606474	0.33932446198581	0.20909891169282	0.20213583481500	0.27776398989227	0.25902438843686	0.22404217517299	0.56048887162000	0.54332379543846	0.51650951883963	0.47886279287336	0.50331377661795	0.48959765635407	0.45123870394454	0.34702216018324	0.49780304927267	0.27231288750349	0.41685601156406	0.34698560847825	0.33141655716084	0.44988456886854	0.37568781726649	0.26743870749478
300	0.44243106348221	0.33766159551773	0.22885273257617	0.22317707752740	0.32704926996349	0.29352299615407	0.14028909485193	0.15318507797196	0.60168143516388	0.53711841130818	0.52425155593022	0.48057981769547	0.49714844402485	0.48082845455449	0.45671258751098	0.36204149233256	0.53548335836451	0.39924750085506	0.37790159401285	0.36205484244686	0.32019895446674	0.40402259713668	0.37208534272426	0.21346004800858
400	0.44387286044810	0.31336973862092	0.24031798562484	0.26941115657786	0.40662293870974	0.14365520641977	0.33355697226508	0.16115946761611	0.61817023390274	0.53443322441334	0.52523027389855	0.48921581599530	0.50827564058906	0.49278433347108	0.45838573166341	0.35387219297660	0.49936205813180	0.44102269209795	0.45275317036729	0.36284362459049	0.46289194143685	0.42004569900283	0.37799060315059	0.29271420859445
500	0.51819846777402	0.29374876878816	0.25714690542258	0.38308397616703	0.39530931346687	0.35828692279703	0.38218776404723	0.28627038653288	0.61836455831972	0.54083969624265	0.52744178677559	0.49209462267514	0.52275590497053	0.49763274633750	0.46732963172133	0.35635018665628	0.58553768776199	0.44702396698937	0.39974251438121	0.43948773232535	0.46235470996357	0.37590219280084	0.40705135968374	0.29079432921979
600	0.52269903490979	0.17898046926464	0.36344949449709	0.35958310208301	0.38825757103404	0.36630528489918	0.38643184318217	0.14079992083936	0.61261518973964	0.55473111661370	0.52845758254886	0.49336532799027	0.52478966910814	0.49397627265064	0.46364454880609	0.35849610654772	0.54613431522346	0.48800921709353	0.44739506278711	0.44785687775758	0.44582536255516	0.46388703523283	0.40304660127354	0.31328819114841
700	0.52689835475575	0.43645062301883	0.41258452688803	0.37083367608877	0.38945539012946	0.42669253000711	0.37601673260835	0.21892499263086	0.61110182440602	0.55735264908316	0.52944229937031	0.49176729666374	0.52745376634319	0.48931456229031	0.46755601476686	0.35701338515156	0.58186657197054	0.49378546588628	0.44524196458886	0.46499474594338	0.45565455797303	0.44324434719992	0.40158001567133	0.32012406124712
800	0.56170875230610	0.34310377778812	0.34534670746895	0.30791782871752	0.33424088366557	0.36328617107142	0.37331940102177	0.25609056099927	0.61299513394178	0.55782543943494	0.52986396824499	0.49334524490927	0.52344789283558	0.49797497170332	0.47305291677065	0.35570425358496	0.56934417712823	0.50063486310913	0.44442810405578	0.40705299514889	0.48963175192493	0.43952081261256	0.41964738582975	0.27713225611238
21000																									0.59486216685686	0.55010804016708	0.46411590539687	0.42396606712135	0.44728530289701	0.47132800318977	0.46319391195326	0.28550568523732
-50																																	0.61991054063857	0.56884176436305	0.53745245212591	0.48695045260416	0.52608326326137	0.51229884516605	0.47542750825269	0.36392776616600
PPA: Table 1
	individual	individual	individual	individual	individual	individual	individual	individual	ensemble	ensemble	ensemble	ensemble	ensemble	ensemble	ensemble	ensemble	finetune	finetune	finetune	finetune	finetune	finetune	finetune	finetune
10	0.19999549033760	0.08657699020089	0.02938196289147	-0.00951544910014	-0.00507516025254	0.21915385059482	0.12531842188209	0.21113025938405	0.33867873613473	0.24996636601547	0.27676314671829	0.08944000213926	0.43895399818935	0.15865120346709	0.11009027558356	0.36056243477989	0.10023165082971	0.11806951206918	0.36060789454067	0.09761931937390	0.53241427444989	-0.03239064794270	0.16102325226133	0.06390865249932
50	0.36801392166347	0.14007897610259	0.53992923673519	0.42209385507202	0.54943345742653	-0.01846513742102	0.05710871608685	0.01743860337617	0.55077470517048	0.60953084061545	0.60025504495832	0.50864615832174	0.66849480753939	0.32728282245162	0.33617020076388	0.37505138789248	0.49323797229291	0.65219891813541	0.54953523185256	0.34520546322443	0.67129335724879	0.38051584223638	0.08839375729722	0.13887879829904
100	0.20466420224438	0.41813932446534	0.41817930847246	0.17509939699115	0.36115936527119	0.26086133321390	0.22797640965649	0.26230565554335	0.55772595516677	0.67539463943027	0.63303769578400	0.60608265407556	0.71135314016872	0.51627294514393	0.50664307087665	0.42335641580792	0.23290044871401	0.59652453249972	0.39691959584427	0.42941399793891	0.66412599232803	0.33210626739451	0.27376991149838	0.28113475125090
200	0.26251880826317	0.47506246471200	0.50951418010724	0.33655533542023	0.62585887573707	0.42788697077527	0.26712516804734	0.30722537660545	0.63044912254119	0.71576089186631	0.64069496861173	0.61638014886604	0.73306705857937	0.56157293152309	0.54978493602423	0.42851558170462	0.43939726301339	0.62856322459735	0.54630364686050	0.46311728098300	0.66580394625696	0.45946446706213	0.39253608256924	0.43319648341282
300	0.48441186321022	0.64353067316001	0.55902249949354	0.46569175907015	0.48717616527779	0.51296330637673	0.31558625718325	0.43015452160765	0.62502887791433	0.72444297924275	0.63420041263856	0.60181841172059	0.74122329487583	0.57677795820400	0.57455160479970	0.43133043433375	0.55676723917484	0.67647012983144	0.56649198081546	0.48453737851920	0.69756256104652	0.50413529801281	0.47606578466131	0.37202964471213
400	0.46126775669445	0.67100059238442	0.54324028788304	0.49387247744506	0.65787737560577	0.48548778285751	0.20276084249161	0.35553193425522	0.64604402381314	0.72762210248082	0.63498422681354	0.62429890435536	0.74611568006980	0.58328820016346	0.56726044125582	0.47346507949417	0.59066968859191	0.66928177208685	0.59123568577170	0.57179470293616	0.69958979174483	0.53626387907057	0.44394935881703	0.50107384679631
500	0.43985021194085	0.66557970139190	0.44439984154220	0.48065999199141	0.68897341563922	0.52438182872046	0.40295598299788	0.43750338190022	0.64570912590005	0.72712023363906	0.64537793378454	0.62350099793773	0.74948170744508	0.59135272263287	0.57424067149234	0.47361944435574	0.60190421749286	0.70787735755696	0.61034836200511	0.54425019933946	0.72642349788958	0.54738721486299	0.46428599053907	0.47411073903410
600	0.59890847239348	0.68566637640755	0.46673398026140	0.57105385658959	0.67796880768389	0.51670181375809	0.42746706851749	0.44890305277589	0.64438647960774	0.72917677768760	0.65221280394129	0.63233618934311	0.75128177221862	0.59194464179609	0.57368436713738	0.47691368475615	0.61938719881174	0.71981974499723	0.62562535617682	0.57822741571820	0.70500312842673	0.55271016111163	0.47765838653468	0.44793725062859
700	0.54288791917345	0.69637403142289	0.58581457434593	0.54864746257363	0.70277331503706	0.53989764262876	0.42408384722169	0.39816572726306	0.64912935565133	0.72793326112807	0.65394464295698	0.63568581247576	0.75197891034010	0.59980157798978	0.57149589139589	0.47491140426961	0.62209169583774	0.71021946359423	0.61974870041107	0.59059593048931	0.72310647340642	0.56453790014114	0.48726400555312	0.50926748242739
800	0.53873311484367	0.57760566821388	0.57138919543173	0.44661311667618	0.68735290230949	0.49066199784718	0.41701085715400	0.46283439207602	0.65366540042280	0.72788075641138	0.65534118310323	0.63799038235852	0.75023673817671	0.59957290808941	0.57225610429175	0.47323162015783	0.62140210681124	0.71906224678978	0.63432256425828	0.59006320119152	0.71552403940719	0.54996572589379	0.47943180455667	0.48127794322555
21000																									0.65286478827509	0.72729048959376	0.62342256744531	0.62126183674774	0.71538963133167	0.58514698809591	0.52472594632020	0.51818471569884
-50																																	0.64385897038793	0.72378376156753	0.65518344803962	0.64894258822392	0.74846503464966	0.59291649508811	0.57514287546374	0.51297238431945
V1v: Table 1
	individual	individual	individual	individual	individual	individual	individual	individual	ensemble	ensemble	ensemble	ensemble	ensemble	ensemble	ensemble	ensemble	finetune	finetune	finetune	finetune	finetune	finetune	finetune	finetune
10	0.29738801908568	0.15584260925093	0.03210444328028	0.26695150615040	0.05165322811225	0.01816120027820	0.04442770238620	0.11292007819551	0.33532263208195	0.52300945383127	-0.11942781965078	-0.27345285791809	0.18439052172431	0.41360695755964	-0.12175806197300	0.22195270209684	0.06607729912503	0.16755394499886	-0.02173435834604	0.08740225768627	0.17451627568775	0.36664618866007	0.18333699120944	0.10952275119724
50	0.28503446253097	0.26723805718994	0.28487482361065	0.13104390093818	0.26685033217677	0.27365906366237	0.26011721595573	0.08226285223312	0.44460543272782	0.65034468185467	0.52647365939181	0.53915678940578	0.59606587450511	0.51686405661824	0.35577768914017	0.50678878044301	0.22847635412378	0.36162199736518	0.31957375874346	0.30715950009437	0.44045890632000	0.31830180983079	0.27394249810096	0.13530090645162
100	0.23187246027703	0.36116922347904	0.30977611030336	0.36942711073257	0.44229194628111	0.32637649229811	0.31786461126883	0.28991415926487	0.57800775688737	0.63836835349858	0.54799424353916	0.62211426952222	0.64552449116761	0.54799020081095	0.37533891999847	0.56653228455498	0.22728446358076	0.45168651706897	0.36592978274480	0.49014430917499	0.49880018956345	0.34391791453024	0.33234816328331	0.30793357412357
200	0.42209939138363	0.45274242728436	0.33256213673123	0.44322438211700	0.56831022351079	0.42044495752559	0.36973600624311	0.36775276678846	0.59909438217578	0.64970383572852	0.58934574255075	0.62964403915277	0.65175594188119	0.59835937562996	0.38500912209777	0.57071879088007	0.40505599746358	0.53446141092431	0.40683126310670	0.43117999980597	0.56524663080954	0.40432002641196	0.35375267406906	0.43097595641307
300	0.38351662740851	0.53281060100325	0.25965989185093	0.50359713401335	0.55989191031935	0.49386390636635	0.32710889884677	0.32524556546298	0.60213065914248	0.65946939140773	0.62777395347166	0.63002152666019	0.67434073445832	0.61079812846181	0.41358240554482	0.57051314370939	0.46319176900661	0.47522675264652	0.45123952842979	0.44329078598920	0.51978230534725	0.48452381834221	0.42414580802139	0.46764938497902
400	0.49605651884048	0.52844958224184	0.48360511277619	0.48664814239369	0.56076546281489	0.49044751566612	0.33542434753263	0.48892093812753	0.60739519930989	0.66255710931539	0.63202760661244	0.63139126708401	0.68599684521349	0.61778770811679	0.43464983954777	0.58341790947969	0.51346145742039	0.53497298481212	0.50822545541327	0.51428644703175	0.57907337485577	0.50734610933566	0.42301695592477	0.47039972446205
500	0.47787381685044	0.54314418867780	0.48933938955618	0.50743125065188	0.57227431863027	0.46569563090794	0.41633541866462	0.46880512582668	0.61308886691181	0.66659546318379	0.63159176918224	0.63161983384638	0.68759337998870	0.62329301995696	0.44175604609729	0.58270630594865	0.51427073915994	0.53513572578634	0.53202469929969	0.54712130065049	0.61779196312035	0.52858286073973	0.42828738597398	0.48896692021684
600	0.52599969354916	0.57745050581915	0.45071632749574	0.52635775507767	0.57642436181434	0.54532502356615	0.40903086941166	0.45387097926252	0.61691831010495	0.67070715851228	0.63152794813000	0.63359238012775	0.69161430287625	0.62434008949558	0.45041695171562	0.58837210643832	0.55113905340420	0.55768858632569	0.55912583099721	0.55121133658423	0.62137581489405	0.49863397247204	0.44433585592340	0.50159724658817
700	0.51918529983474	0.57122552430672	0.52478010672178	0.52354488124395	0.57306724408969	0.46817532265075	0.35778994106434	0.43300857917898	0.61802948437563	0.66899157128738	0.63163555097219	0.63626072257716	0.69380885318176	0.62494688707957	0.46147493675119	0.58943081446736	0.53634724173963	0.55637322268974	0.55448148727658	0.55087903360488	0.62709554877531	0.53221821508896	0.46442551370513	0.48436968642296
800	0.52599124606554	0.58472103232861	0.52489799330851	0.52514136664323	0.60142154739888	0.53633905634514	0.45489860403952	0.41901323021739	0.61783498996703	0.66804178050211	0.62947247934616	0.64013322167997	0.69503490078253	0.62553887196774	0.48072703427543	0.59101005253567	0.53700711051100	0.56342178334393	0.57230943483262	0.55505855151375	0.61421583257620	0.53763520880841	0.46154669073035	0.47907095781285
21000																									0.60662505936461	0.67999333122234	0.61781414334974	0.62219802165808	0.68762405076250	0.58646649699399	0.53197254259052	0.53117734375655
-50																																	0.61497004701983	0.66279349121793	0.62700318266699	0.63761777705057	0.70003668504302	0.62189037321568	0.51374268520069	0.59694800219350
