# Supplementary material for: Personalized visual encoding model construction with small data
Source: Commun Biol. 2022 Dec 17;5:1382. doi: 10.1038/s42003-022-04347-z (PMC9759560; doi:10.1038/s42003-022-04347-z)
Supplement: Supplementary file 5 — Supplementary Data 2 [file 42003_2022_4347_MOESM5_ESM.csv]

NG-FFA1: ng_compare_ffa1
individual-20k	individual-scratch	ensemble-linear	ensemble-average	across-subj nc	within-subj nc
0.20421116088655	0.22364619858237	0.47988302648300	0.39367612796060	0.45091466215570	0.29381498757234
0.19821141949034	0.27571830366912	0.44154153060090	0.46160681751008	0.38082885765314	0.33297137824635
0.22892412903610	0.33322346424375	0.39084918525307	0.43074518445644	0.39346463483598	0.28024206326771
0.20238968333490	0.14994981441033	0.32813473767862	0.34422426725859	0.36333280839003	0.25019772933117
0.17781673325696	0.12693270586424	0.10189331728050	0.16672795059594	0.17795358427960	0.12358383752361
0.12598106594874	0.33000355759269	0.30920775752871	0.30236629591558	0.25962188031092	0.27085629502843
NG-EBA: ng_compare_eba
individual-20k	individual-scratch	ensemble-linear	ensemble-average	across-subj nc	within-subj nc
0.51576569677962	0.58033970269028	0.63938119273095	0.64255313926177	0.56494161728525	0.41627223995204
0.17026379228979	0.25267550166087	0.47171312409363	0.49759595356085	0.37977710584331	0.37583851574528
0.24681164301943	0.41472024283324	0.48225391808781	0.47801111698798	0.41529990051231	0.26789457088605
0.36839827918947	0.44204200696295	0.46011865596582	0.48546166177987	0.50520115953424	0.20405093284054
0.24405293442063	0.29430170555696	0.31351080302547	0.36703557132492	0.37056503596138	0.17580370455453
0.33093255092475	0.39087951235615	0.48270753016783	0.51048646783963	0.45779147040419	0.35680090596160
NG-PPA: ng_compare_ppa
individual-20k	individual-scratch	ensemble-linear	ensemble-average	across-subj nc	within-subj nc
0.08797702260463	0.18870595975872	0.50441857154999	0.58179834962552	0.45868398487495	0.34330002133321
0.07584766936905	-0.03871989318095	0.30673306921348	0.31939427888428	0.27453314105849	0.17126699829029
0.22890881543254	0.01091140174496	0.25882569753144	0.24625430979797	0.38218647865473	0.18004387919507
0.16892908620402	0.27428268739059	0.33268159749341	0.31997451666400	0.33374987997141	0.33154959896334
0.02473366393042	0.13090044644631	0.30952415193204	0.36053284042205	0.24541843622472	0.19614334828119
0.25099062471117	0.22999188970448	0.26141582758934	0.38899926450515	0.35572691283568	0.25352675930947
NG-V1v: ng_compare_v1v
individual-20k	individual-scratch	ensemble-linear	ensemble-average	across-subj nc	within-subj nc
0.10782682273458	0.07421568562827	0.35115317749932	0.42637315917133	0.09595545442492	0.16194861527943
0.02622899994382	0.05551515746149	0.04977578667590	0.06883113507802	-0.02196241349087	0.07347065647893
0.12676060227165	0.23389981440989	0.36466408280426	0.41526387604957	0.15418877117368	0.05869551556330
0.11343700747498	0.02900565185001	0.21383154976460	0.27914223309582	0.15204313953444	0.11032862089515
0.13009291726497	0.20551650288606	0.17363025648337	0.20554401550248	0.06112495146999	0.02793936299878
-0.05220102987105	0.03605681467670	0.08842695173305	0.09655026753882	0.16875827506212	0.03516275991359
NSD-EBA: nsd_compare_eba
individual-20k	individual-scratch	individual-finetune	ensemble-linear	ensemble-average	across-subj nc	within-subj nc avg2
0.59486216685686	0.44243106348221	0.53548335836451	0.60168143516388	0.61991054063857	0.67944925258928	0.42759971247131
0.55010804016708	0.33766159551773	0.39924750085506	0.53711841130818	0.56884176436305	0.63392825064469	0.26698724402191
0.46411590539687	0.22885273257617	0.37790159401285	0.52425155593022	0.53745245212591	0.58439790911909	0.35760746851030
0.42396606712135	0.22317707752740	0.36205484244686	0.48057981769547	0.48695045260416	0.63148700505744	0.23829708806037
0.44728530289701	0.32704926996349	0.32019895446674	0.49714844402485	0.52608326326137	0.63258087434473	0.32840062440861
0.47132800318977	0.29352299615407	0.40402259713668	0.48082845455449	0.51229884516605	0.54414651724689	0.27494586729842
0.46319391195326	0.14028909485193	0.37208534272426	0.45671258751098	0.47542750825269	0.54032334710329	0.29683344943420
0.28550568523732	0.15318507797196	0.21346004800858	0.36204149233256	0.36392776616600	0.45313530266987	0.22646685716231
NSD-PPA: nsd_compare_ppa
individual-20k	individual-scratch	individual-finetune	ensemble-linear	ensemble-average	across-subj nc	within-subj nc avg2
0.65286478827509	0.48441186321022	0.55676723917484	0.62502887791433	0.64385897038793	0.73826127181491	0.44004652453148
0.72729048959376	0.64353067316001	0.67647012983144	0.72444297924275	0.72378376156753	0.77680946763884	0.52040102877686
0.62342256744531	0.55902249949354	0.56649198081546	0.63420041263856	0.65518344803962	0.71588961902818	0.44600722142353
0.62126183674774	0.46569175907015	0.48453737851920	0.60181841172059	0.64894258822392	0.74663299821917	0.31657215198743
0.71538963133167	0.48717616527779	0.69756256104652	0.74122329487583	0.74846503464966	0.79298053700341	0.54471714841047
0.58514698809591	0.51296330637673	0.50413529801281	0.57677795820400	0.59291649508811	0.68839572177182	0.40067352317141
0.52472594632020	0.31558625718325	0.47606578466131	0.57455160479970	0.57514287546374	0.67343180356288	0.30573648371674
0.51818471569884	0.43015452160765	0.37202964471213	0.43133043433375	0.51297238431945	0.61371887295773	0.32063139466796
NSD-FFA1: nsd_compare_ffa1
individual-20k	individual-scratch	individual-finetune	ensemble-linear	ensemble-average	across-subj nc	within-subj nc avg2
0.52974308659865	0.30218404315383	0.48969216382789	0.58107947617319	0.57908949308450	0.64026972874733	0.34645533203032
0.58103294406054	0.14005920345623	0.45632089289298	0.48194111670717	0.51016211658457	0.59439495230338	0.43083033788792
0.53806100577624	0.13823867840404	0.48315231280667	0.55512488869042	0.57481867283300	0.64502914672441	0.38944584549289
0.52774153739623	0.32481000702532	0.46424890516009	0.51261219350787	0.54170585325871	0.66463199006933	0.36375478975154
0.56947384633041	0.53723902711636	0.53286848241943	0.60191578157764	0.60638845671377	0.71047553493535	0.37818551574245
0.67574701386726	0.61436316831686	0.62940900400418	0.63487087741218	0.64915992753293	0.65744045980658	0.52725722064800
0.39174162792249	0.22767040425849	0.38945003568764	0.39217909290419	0.43384218973775	0.53473742583574	0.22276843133407
0.43676388160725	0.32318196051258	0.41827309513248	0.43693988922470	0.43151714557729	0.55333214042717	0.28173342030234
NSD-V1v: nsd_compare_v1v
individual-20k	individual-scratch	individual-finetune	ensemble-linear	ensemble-average	across-subj nc	within-subj nc avg2
0.60662505936461	0.38351662740851	0.46319176900661	0.60213065914248	0.61497004701983	0.62373704065953	0.36663641337497
0.67999333122234	0.53281060100325	0.47522675264652	0.65946939140773	0.66279349121793	0.69493984455515	0.43751626526942
0.61781414334974	0.25965989185093	0.45123952842979	0.62777395347166	0.62700318266699	0.62331164775681	0.28623188532894
0.62219802165808	0.50359713401335	0.44329078598920	0.63002152666019	0.63761777705057	0.68678901051220	0.33301958724907
0.68762405076250	0.55989191031935	0.51978230534725	0.67434073445832	0.70003668504302	0.67925932346454	0.44442818878737
0.58646649699399	0.49386390636635	0.48452381834221	0.61079812846181	0.62189037321568	0.63906460365818	0.39750139262627
0.53197254259052	0.32710889884677	0.42414580802139	0.41358240554482	0.51374268520069	0.56170002215645	0.22095736887475
0.53117734375655	0.32524556546298	0.46764938497902	0.57051314370939	0.59694800219350	0.62892787452968	0.28689638167732
