# Supplementary material for: Personalized visual encoding model construction with small data
Source: Commun Biol. 2022 Dec 17;5:1382. doi: 10.1038/s42003-022-04347-z (PMC9759560; doi:10.1038/s42003-022-04347-z)
Supplement: Supplementary file 6 — Supplementary Data 3 [file 42003_2022_4347_MOESM6_ESM.csv]

nsd-individual-20k: ind_var_individual-20k
meausred	pred
0.44802371261907	0.72108433636258
0.44202847199946	0.69063299781093
0.50019221924461	0.77561211847817
0.51024194168079	0.74417272819676
0.54215981623882	0.76043685752556
0.42564288043001	0.71112574968787
0.39002985698764	0.65555756714880
0.42389746311495	0.67663594918258
0.49869718325805	0.73868602193412
0.46186424887683	0.67324266789847
0.38700530342680	0.69024647308056
0.38312025667349	0.66830338466044
0.46272915092755	0.71902236416113
0.51296388815454	0.72924895546402
0.56454393811697	0.75775642014286
0.51642917823876	0.75282510082366
0.39008040169406	0.69319613231139
0.44261815865715	0.70563746282615
0.55177043610676	0.73782248084986
0.49031530572682	0.76084648564245
0.40502664102188	0.70280515207576
0.43138799426624	0.71178087326670
0.59165970455042	0.84023786905442
0.45198988830467	0.73991900479277
0.44944107871370	0.67547061303813
0.42046041747816	0.72011010781296
0.40497057568997	0.71652514408868
0.30386061270480	0.62125383316727
0.52373278852021	0.81242618452457
0.46347043131187	0.74954776349106
0.51211172089095	0.74726368459012
0.48915705629039	0.74236958892644
0.47588787286399	0.78461912807331
0.46304426855315	0.78471514119954
0.36031731929090	0.66881701140937
0.44416911080660	0.72270368843509
0.50637369397291	0.77561670083675
0.48679903685934	0.71550698728045
0.36762216020609	0.78175179731867
0.39172376477917	0.77781042216590
0.38787118234564	0.60240929728595
0.44044136331861	0.72111148371262
0.45110566754419	0.73240429491572
0.40827578920055	0.63986552678447
0.36584314871648	0.69935707171494
0.30680649845027	0.70859034202586
0.49351175055670	0.69383944233424
0.38961602126132	0.72180927313200
0.41800642569608	0.72761704082513
0.33079847369927	0.59392223917470
0.39921018739774	0.66307808333121
0.41669420900862	0.68270747975904
0.36407969624491	0.64421460210216
0.36058379346897	0.70088706071284
0.29260935761968	0.55637011437597
0.25634826587975	0.55814747500717
0.64085593495617	0.88029529034661
0.53120019757094	0.72861748082104
0.60910953261538	0.85953825529958
0.62264263737807	0.80836098380207
0.58955409255234	0.85441745529411
0.56437525854673	0.82094466183617
0.52915898665179	0.77005299373029
0.60180115076338	0.75299995722316
0.65246208830534	0.87227432465953
0.71207344569179	0.83795850512529
0.58050570194739	0.86211490735672
0.56640895341998	0.82169268209369
0.50903273956176	0.74934428442985
0.57316682870445	0.79350898262232
0.65222619001981	0.81702601238415
0.55479093967688	0.74003695947658
0.55532528057615	0.72914910934247
0.50376920546435	0.70393245031831
0.69484744499243	0.86185432049199
0.54707782028142	0.83254857408590
0.54572827991500	0.81387575831243
0.49029334223317	0.78322535886480
0.56762513424820	0.75436120861454
0.55861160433271	0.80801671587504
0.53777362449191	0.73698179040046
0.54641944338366	0.79595583992372
0.46317606245327	0.73979146635169
0.43433608982220	0.70722885621924
0.48999259043246	0.85918940387880
0.47440208359501	0.85832767487316
0.46062920195025	0.82810289536630
0.46416557521048	0.88289315667674
0.46998656268638	0.78196141055385
0.45257794563863	0.86146368731895
0.44174300719201	0.82734865140997
0.48581467411158	0.88083701383297
0.55671155253464	0.86508584115253
0.56183478313629	0.88563665869697
0.49826588417890	0.84453303891206
0.46881354259633	0.85514876242111
0.52499299086511	0.83559200470542
0.50944834136529	0.85404988768606
0.47208576989127	0.90236232599105
0.46561982800607	0.83828340090633
0.37310698448371	0.86886964376219
0.48197215022650	0.87184033708360
0.55573659608890	0.88478314331654
0.51425623551491	0.82462775398531
0.45492387206536	0.81910562704023
0.49333801848188	0.85175269947576
0.51331356034815	0.85549810794185
0.44156102692184	0.89491487231110
0.51505061057177	0.88735465386491
0.40689685067825	0.80493208345351
0.45678616358853	0.80272227787741
0.36822014393983	0.85114315115614
nsd-ensemble-linear: ind_var_ensemble-linear
meausred	300
0.44802371261907	0.79512002259562
0.44202847199946	0.86661062572745
0.50019221924461	0.83412094005544
0.51024194168079	0.94806323555438
0.54215981623882	0.88334838596835
0.42564288043001	0.82015401236249
0.39002985698764	0.91561529806304
0.42389746311495	0.84121197477828
0.49869718325805	0.83333079757559
0.46186424887683	0.89530527866208
0.38700530342680	0.90313184538234
0.38312025667349	0.78551484394888
0.46272915092755	0.88726730042651
0.51296388815454	0.90914692269838
0.56454393811697	0.89857759088172
0.51642917823876	0.84650591260395
0.39008040169406	0.82638615024958
0.44261815865715	0.94978444292297
0.55177043610676	0.91679989379820
0.49031530572682	0.76577622168830
0.40502664102188	0.88596525537083
0.43138799426624	0.91812356388159
0.59165970455042	0.89767750749910
0.45198988830467	0.85797606049283
0.44944107871370	0.93968411808176
0.42046041747816	0.85282768268912
0.40497057568997	0.94187631321965
0.30386061270480	0.92185229212472
0.52373278852021	0.93308758420237
0.46347043131187	0.90711584743835
0.51211172089095	0.87099885340535
0.48915705629039	0.90912255275086
0.47588787286399	0.90075372836070
0.46304426855315	0.91193064589872
0.36031731929090	0.85302563894321
0.44416911080660	0.93861183478450
0.50637369397291	0.83490155484120
0.48679903685934	0.82043795702635
0.36762216020609	0.92511518330809
0.39172376477917	0.92705779866701
0.38787118234564	0.91125106507670
0.44044136331861	0.89959387909463
0.45110566754419	0.87369202332749
0.40827578920055	0.90509967113685
0.36584314871648	0.92690585120128
0.30680649845027	0.94217192051684
0.49351175055670	0.93488417416236
0.38961602126132	0.81300463142307
0.41800642569608	0.80683572601712
0.33079847369927	0.88803660229949
0.39921018739774	0.84263746817274
0.41669420900862	0.78486961966371
0.36407969624491	0.77211942578657
0.36058379346897	0.85170070350664
0.29260935761968	0.82840503297045
0.25634826587975	0.91039150947004
0.64085593495617	0.96477254146786
0.53120019757094	0.94075657444886
0.60910953261538	0.88908318370153
0.62264263737807	0.89787746840819
0.58955409255234	0.92361655451681
0.56437525854673	0.94400047103695
0.52915898665179	0.87279160259910
0.60180115076338	0.95692753372275
0.65246208830534	0.89334655308527
0.71207344569179	0.96701420880972
0.58050570194739	0.92700698138053
0.56640895341998	0.96577698291591
0.50903273956176	0.92673658411671
0.57316682870445	0.89054079722562
0.65222619001981	0.91407700837680
0.55479093967688	0.95354511558224
0.55532528057615	0.97604198588726
0.50376920546435	0.82920902296175
0.69484744499243	0.89737812121722
0.54707782028142	0.90635626716803
0.54572827991500	0.90180824403480
0.49029334223317	0.79609313114983
0.56762513424820	0.86389370460119
0.55861160433271	0.94620508161136
0.53777362449191	0.88815303807291
0.54641944338366	0.95870370545915
0.46317606245327	0.76573211083429
0.43433608982220	0.80293720573657
0.48999259043246	0.95236916385714
0.47440208359501	0.97488169831122
0.46062920195025	0.95830552515724
0.46416557521048	0.92081874465749
0.46998656268638	0.96389194829218
0.45257794563863	0.85932581842684
0.44174300719201	0.90495417946581
0.48581467411158	0.94763507042099
0.55671155253464	0.94533201478514
0.56183478313629	0.96247247892158
0.49826588417890	0.96688156417098
0.46881354259633	0.81835873760772
0.52499299086511	0.92265998016093
0.50944834136529	0.97033755849617
0.47208576989127	0.95152974039066
0.46561982800607	0.93788011462621
0.37310698448371	0.88002377232725
0.48197215022650	0.92438067153731
0.55573659608890	0.96127108232624
0.51425623551491	0.91479682531360
0.45492387206536	0.75183071223809
0.49333801848188	0.95120424474493
0.51331356034815	0.90487241201514
0.44156102692184	0.75280457273003
0.51505061057177	0.94552598758455
0.40689685067825	0.86052105963729
0.45678616358853	0.91643333357470
0.36822014393983	0.71176150320482
nsd-scratch: ind_var_individual-scratch
meausred	300
0.44802371261907	0.32512128085751
0.44202847199946	0.28032535519318
0.50019221924461	0.49989342901467
0.51024194168079	0.48719465960039
0.54215981623882	0.35766684393160
0.42564288043001	0.36260052640371
0.39002985698764	0.49320346994494
0.42389746311495	0.07404925874777
0.49869718325805	0.31161210564909
0.46186424887683	0.14607308979001
0.38700530342680	0.06037266831001
0.38312025667349	0.20551833135852
0.46272915092755	0.28172486851922
0.51296388815454	0.17358591516875
0.56454393811697	0.25531533687823
0.51642917823876	0.18479858285137
0.39008040169406	0.14196043166678
0.44261815865715	0.18038546476388
0.55177043610676	0.58362596675114
0.49031530572682	0.42005326371544
0.40502664102188	0.39220364697732
0.43138799426624	0.53716296649852
0.59165970455042	0.72868304998550
0.45198988830467	0.36795964869346
0.44944107871370	0.61694252113901
0.42046041747816	0.23197712847194
0.40497057568997	0.54250469974384
0.30386061270480	0.35853454764004
0.52373278852021	0.55649780240826
0.46347043131187	0.40941131024745
0.51211172089095	0.31045412045060
0.48915705629039	0.56832351697600
0.47588787286399	0.26150897333188
0.46304426855315	0.22021377621499
0.36031731929090	0.30898673969902
0.44416911080660	0.22814944643928
0.50637369397291	0.26790464660367
0.48679903685934	0.43038316188377
0.36762216020609	0.22185215779739
0.39172376477917	0.18145225745889
0.38787118234564	0.20622140777967
0.44044136331861	0.14656139471649
0.45110566754419	0.28067722280355
0.40827578920055	0.13476789615132
0.36584314871648	0.12907392662841
0.30680649845027	0.15712881587449
0.49351175055670	0.23339820310171
0.38961602126132	0.16810831550826
0.41800642569608	0.16546659216302
0.33079847369927	0.24893127308373
0.39921018739774	0.22999265813996
0.41669420900862	0.22747016936018
0.36407969624491	0.27408541261718
0.36058379346897	0.17274012501716
0.29260935761968	0.26358477144432
0.25634826587975	0.25672673938804
0.64085593495617	0.61429492759483
0.53120019757094	0.51480660484438
0.60910953261538	0.52643077936525
0.62264263737807	0.30658298019331
0.58955409255234	0.62923430326928
0.56437525854673	0.26286611336249
0.52915898665179	0.53815156557114
0.60180115076338	0.71871078339564
0.65246208830534	0.65237032927255
0.71207344569179	0.54214362744766
0.58050570194739	0.75065516410544
0.56640895341998	0.46726732403075
0.50903273956176	0.59993482263756
0.57316682870445	0.60727964717233
0.65222619001981	0.54127676752851
0.55479093967688	0.63347021620844
0.55532528057615	0.44616387252266
0.50376920546435	0.64409680864712
0.69484744499243	0.38854495397166
0.54707782028142	0.59098131085039
0.54572827991500	0.32245158999098
0.49029334223317	0.59419572770557
0.56762513424820	0.40367375965237
0.55861160433271	0.44825503260333
0.53777362449191	0.39479802129133
0.54641944338366	0.40972021846463
0.46317606245327	0.61897727564725
0.43433608982220	0.34956979749706
0.48999259043246	0.62051284191611
0.47440208359501	0.43741696804445
0.46062920195025	0.61015450007873
0.46416557521048	0.59477243814453
0.46998656268638	0.53386634487475
0.45257794563863	0.53379803134055
0.44174300719201	0.36766906284740
0.48581467411158	0.52060441075239
0.55671155253464	0.74125070494659
0.56183478313629	0.76215623828869
0.49826588417890	0.66149170208314
0.46881354259633	0.61641089273463
0.52499299086511	0.51703368429507
0.50944834136529	0.52744071460005
0.47208576989127	0.52617763861168
0.46561982800607	0.42036626326423
0.37310698448371	0.46312027292805
0.48197215022650	0.32224609146118
0.55573659608890	0.77125489040119
0.51425623551491	0.70373578987458
0.45492387206536	0.64800129599090
0.49333801848188	0.50335762344215
0.51331356034815	0.67693991860134
0.44156102692184	0.62454565774799
0.51505061057177	0.55299950000076
0.40689685067825	0.53747596580958
0.45678616358853	0.48028095015207
0.36822014393983	0.37857237029479
nsd-finetune: ind_var_individual-finetune
meausred	300
0.44802371261907	0.68747941263210
0.44202847199946	0.69125258008863
0.50019221924461	0.73549921089146
0.51024194168079	0.79981644113419
0.54215981623882	0.73212255891258
0.42564288043001	0.77802948376451
0.39002985698764	0.67981067736608
0.42389746311495	0.70441565799658
0.49869718325805	0.74727223797456
0.46186424887683	0.66179367474585
0.38700530342680	0.54451608356895
0.38312025667349	0.71686383930762
0.46272915092755	0.71153913727587
0.51296388815454	0.79624348551403
0.56454393811697	0.75177919526999
0.51642917823876	0.64374755565355
0.39008040169406	0.73496950850058
0.44261815865715	0.76267223470983
0.55177043610676	0.75119336756870
0.49031530572682	0.61479083448465
0.40502664102188	0.77658017323962
0.43138799426624	0.73542717925425
0.59165970455042	0.76453723860922
0.45198988830467	0.79014765371626
0.44944107871370	0.72651646186600
0.42046041747816	0.64494073329098
0.40497057568997	0.62607334982184
0.30386061270480	0.73745248179403
0.52373278852021	0.74125998058248
0.46347043131187	0.71554716256374
0.51211172089095	0.78110091404757
0.48915705629039	0.64454742155979
0.47588787286399	0.72114537837128
0.46304426855315	0.76958913554243
0.36031731929090	0.56749890498950
0.44416911080660	0.53993456550174
0.50637369397291	0.60884909013320
0.48679903685934	0.53840248112692
0.36762216020609	0.63804357494837
0.39172376477917	0.70014920237722
0.38787118234564	0.50778133637537
0.44044136331861	0.67550167904853
0.45110566754419	0.52396248242735
0.40827578920055	0.55155582559218
0.36584314871648	0.57100139935889
0.30680649845027	0.52935428429533
0.49351175055670	0.61104586285659
0.38961602126132	0.55777949570246
0.41800642569608	0.63834669044301
0.33079847369927	0.62049329632666
0.39921018739774	0.51957215876404
0.41669420900862	0.56147778308166
0.36407969624491	0.46407918639219
0.36058379346897	0.69130907276683
0.29260935761968	0.41655847937449
0.25634826587975	0.50452175714624
0.64085593495617	0.80637108029780
0.53120019757094	0.67007744822153
0.60910953261538	0.65192342226664
0.62264263737807	0.72972819024494
0.58955409255234	0.77176523910785
0.56437525854673	0.72811723818644
0.52915898665179	0.54247832327044
0.60180115076338	0.75391676544930
0.65246208830534	0.74345228610961
0.71207344569179	0.84005598028331
0.58050570194739	0.84073146362332
0.56640895341998	0.78427919756472
0.50903273956176	0.52842069557834
0.57316682870445	0.75723310171579
0.65222619001981	0.84088155362837
0.55479093967688	0.71164377896943
0.55532528057615	0.75248680321119
0.50376920546435	0.60187098710615
0.69484744499243	0.75673773356117
0.54707782028142	0.73786412604763
0.54572827991500	0.69318647130932
0.49029334223317	0.62526388927737
0.56762513424820	0.75732601904915
0.55861160433271	0.79278847454805
0.53777362449191	0.56692679502888
0.54641944338366	0.70593980486510
0.46317606245327	0.59328160112724
0.43433608982220	0.52634099668816
0.48999259043246	0.68259080526900
0.47440208359501	0.58877709056179
0.46062920195025	0.65612758741203
0.46416557521048	0.65720455170929
0.46998656268638	0.64804338694371
0.45257794563863	0.70265893608178
0.44174300719201	0.64090139193043
0.48581467411158	0.58822256403347
0.55671155253464	0.65104937278875
0.56183478313629	0.69707299423522
0.49826588417890	0.68521031562477
0.46881354259633	0.66615214034335
0.52499299086511	0.66618191540307
0.50944834136529	0.68425928780745
0.47208576989127	0.60398630044711
0.46561982800607	0.67451323771402
0.37310698448371	0.68860438742600
0.48197215022650	0.61848749122648
0.55573659608890	0.67399554484946
0.51425623551491	0.75539612664280
0.45492387206536	0.72830153682064
0.49333801848188	0.75457171307350
0.51331356034815	0.75944090688201
0.44156102692184	0.74971022328616
0.51505061057177	0.75348048082868
0.40689685067825	0.78148590039048
0.45678616358853	0.81693079174028
0.36822014393983	0.75468803524409
ng-finetune: ind_var_ng_finetune
measured	pred
0.25942391234023	0.48252666131168
0.31223549903293	0.45579861245285
0.38032753669467	0.36866798614950
0.12263322881016	0.48959731420918
0.21552465501032	0.51222828128770
0.34681522377438	0.36901034645642
0.22450931114899	0.38583627301628
0.22128775882031	0.50919007061087
0.08708584502008	0.56831714889333
0.19628198748178	0.28301557415291
0.10140877329813	0.55337266440631
0.18815278700907	0.55751261554207
0.04371582942369	0.32275149648314
0.27160008946906	0.43748392868047
0.04915376532920	0.63219084616060
0.35005880322887	0.52355511491609
0.39479203686178	0.68199478506458
0.36985973895803	0.61014300867373
0.30938572111189	0.62749067841411
0.39337336842097	0.43141672679366
0.16066481989890	0.42442908611269
0.30728463537611	0.54968724723990
0.19195112569361	0.57266756416852
0.27603144210153	0.42132725432985
0.32876449684282	0.50426725912648
0.23403010853917	0.47234441718103
0.28600762618849	0.42585052673114
0.30202253673237	0.63501224037657
0.34127907840251	0.36642095212756
0.21327919101833	0.39359071013887
0.25999896444377	0.32935886437813
0.32451812389943	0.40823014622685
0.29836443562768	0.23029619398840
0.14510376943166	0.24162969845378
0.37182544538591	0.31633855054762
0.20433962788664	0.34674100488133
0.07816122610123	0.30150301481616
0.19261118872131	0.19233676325815
0.13321388601839	0.28990617644089
0.24554307910870	0.35625765865873
0.15239843450151	0.24722581678651
0.24641675863154	0.26349059166304
0.16595846251961	0.32305662089724
0.26205298947471	0.24944000927295
0.09163603652144	0.10106603423883
-0.14920291317907	0.07615131324229
0.18425170200879	0.19384570991715
0.17061447061058	0.37552388261520
0.03955079370632	0.03930560703511
-0.01752007062980	0.17595736046070
-0.07259961041945	0.28825697414927
-0.07776238029234	0.03162945780143
-0.00112956333907	0.47446333151333
0.11267990242018	0.37843286796452
0.07362338795724	0.28925554024208
-0.05294619913642	0.49748371794045
0.15796089034476	0.59476488577819
0.02465692252637	-0.03194735840954
0.11039179603410	0.31514656193502
0.08175626672290	0.61590951459421
ng-scratch: ind_var_ng_scratch
measured	pred
0.25942391234023	0.09148260157794
0.31223549903293	0.28463042214107
0.38032753669467	0.21741404072533
0.12263322881016	0.44364617112374
0.21552465501032	0.24289668011150
0.34681522377438	0.25991130119231
0.22450931114899	0.07838849315555
0.22128775882031	0.11189150567558
0.08708584502008	0.27696060884245
0.19628198748178	0.11584556240857
0.10140877329813	0.28076545410367
0.18815278700907	0.17077981137375
0.04371582942369	0.35679697753896
0.27160008946906	0.22059077113367
0.04915376532920	0.19669700672760
0.35005880322887	0.53705680274240
0.39479203686178	0.50494587238580
0.36985973895803	0.58823591554863
0.30938572111189	0.64083845820864
0.39337336842097	0.45338371588758
0.16066481989890	0.28016052780359
0.30728463537611	0.61391876886312
0.19195112569361	0.54832982176740
0.27603144210153	0.43303037282074
0.32876449684282	0.29616311529779
0.23403010853917	0.31118857876278
0.28600762618849	0.34866464107661
0.30202253673237	0.60613136417580
0.34127907840251	0.29819260410724
0.21327919101833	0.34966866624818
0.25999896444377	0.23196367804115
0.32451812389943	0.24881023338481
0.29836443562768	0.11426261890594
0.14510376943166	0.05543214258034
0.37182544538591	0.07655965657021
0.20433962788664	0.24092630909554
0.07816122610123	0.25052578493966
0.19261118872131	0.07060495767793
0.13321388601839	0.09246637967404
0.24554307910870	0.27471301749563
0.15239843450151	-0.03682883259776
0.24641675863154	0.23694031157837
0.16595846251961	-0.02673065193684
0.26205298947471	0.21841699120887
0.09163603652144	-0.19699877864404
-0.14920291317907	0.24915667342494
0.18425170200879	-0.09651465176203
0.17061447061058	0.18185050974216
0.03955079370632	0.03402521456850
-0.01752007062980	0.06152508630924
-0.07259961041945	0.09131906894203
-0.07776238029234	0.20911341014772
-0.00112956333907	0.36897885424998
0.11267990242018	0.08694431332135
0.07362338795724	0.16913769647744
-0.05294619913642	0.14424108124545
0.15796089034476	0.19808446990316
0.02465692252637	0.12363321826184
0.11039179603410	0.20575076336006
0.08175626672290	0.15169917419941
ng-ensemble-linear: ind_var_ng_linear
measured	pred-all
0.25942391234023	0.91264840724477
0.31223549903293	0.84081566378414
0.38032753669467	0.73942519488161
0.12263322881016	0.75322726855029
0.21552465501032	0.84373553224753
0.34681522377438	0.75714419051794
0.22450931114899	0.78075751876639
0.22128775882031	0.68421914417120
0.08708584502008	0.80407193382370
0.19628198748178	0.61710625360587
0.10140877329813	0.75247721183310
0.18815278700907	0.80353515003062
0.04371582942369	0.70166875723333
0.27160008946906	0.69279983753477
0.04915376532920	0.52633115691499
0.35005880322887	0.89615119420062
0.39479203686178	0.94220292001937
0.36985973895803	0.92417011106684
0.30938572111189	0.92153620283908
0.39337336842097	0.88418963018867
0.16066481989890	0.94303669919407
0.30728463537611	0.90494651883278
0.19195112569361	0.79776869205474
0.27603144210153	0.86972648658517
0.32876449684282	0.90985179654861
0.23403010853917	0.84806660935971
0.28600762618849	0.85319309903829
0.30202253673237	0.86549745667993
0.34127907840251	0.93706281585761
0.21327919101833	0.94283794425249
0.25999896444377	0.88146549677139
0.32451812389943	0.78525282859949
0.29836443562768	0.88713374629400
0.14510376943166	0.89712694939157
0.37182544538591	0.83267497850678
0.20433962788664	0.72227956738522
0.07816122610123	0.91606269426910
0.19261118872131	0.92177468899549
0.13321388601839	0.79610994983256
0.24554307910870	0.82532439222452
0.15239843450151	0.91442433620942
0.24641675863154	0.44510581021413
0.16595846251961	0.95808569208308
0.26205298947471	0.72616933949749
0.09163603652144	0.71155945635449
-0.14920291317907	0.79031710163912
0.18425170200879	0.80478542231150
0.17061447061058	0.64205039611063
0.03955079370632	0.46548661460557
-0.01752007062980	0.85841221765925
-0.07259961041945	0.75255645709289
-0.07776238029234	0.81150616770327
-0.00112956333907	0.72041995539717
0.11267990242018	0.65559501731073
0.07362338795724	0.49043766184343
-0.05294619913642	0.70268295416038
0.15796089034476	0.72247703638227
0.02465692252637	0.53655609176639
0.11039179603410	0.61077343342098
0.08175626672290	0.55787168259493
