# Supplementary material for: Personalized visual encoding model construction with small data
Source: Commun Biol. 2022 Dec 17;5:1382. doi: 10.1038/s42003-022-04347-z (PMC9759560; doi:10.1038/s42003-022-04347-z)
Supplement: Supplementary file 7 — Supplementary Data 4 [file 42003_2022_4347_MOESM7_ESM.csv]

ng_dog_v_person
FFA1	-0.24495631036634	0.80000000
	0.91142406674674	1.00000000
	-1.17361299515135	-0.60000000
	-0.35558588405690	0.40000000
	1.36213395375443	-0.33333333
	0.56545832000819	0.60000000
OFA	2.44623501386400	1.00000000
	0.76455439192533	0.40000000
	0.55723652309143	0.60000000
	0.50885051621690	-0.40000000
	1.02776188710200	0.40000000
	-0.22014971417476	0.20000000
FFA2	-0.19395156721058	0.60000000
	0.78281965381572	0.20000000
	-2.89010731524661	-0.80000000
	0.55590420405870	0.40000000
	0.27549004635958	0.00000000
	-1.19792928284108	0.40000000
